# Supplementary material for: Responses of Coagulant Type, Dosage and Process Conditions to Phosphate Removal Efficiency from Anaerobic Sludge
Source: Int J Environ Res Public Health. 2022 Feb 1;19(3):1693. doi: 10.3390/ijerph19031693 (PMC8835144; doi:10.3390/ijerph19031693)
Supplement: Supplementary file 1 [file ijerph-19-01693-s001.zip]

Archive with 1 entries (1 files):
- ijerph-1570901-SI.pdf
